# Supplementary material for: Development of the First 18F-Labeled Radiohybrid-Based Minigastrin Derivative with High Target Affinity and Tumor Accumulation by Substitution of the Chelating Moiety
Source: Pharmaceutics. 2023 Mar 3;15(3):826. doi: 10.3390/pharmaceutics15030826 (PMC10054553; doi:10.3390/pharmaceutics15030826)
Supplement: Supplementary file 1 [file pharmaceutics-15-00826-s001.zip]

Archive with 1 entries (1 files):
- pharmaceutics-2189665-supplementary.pdf
